# Supplementary material for: Diagnoses, prevalence, and state-based federal spending for HIV prevention and treatment in the United States, 2006–2009
Source: AIDS Res Ther. 2014 Jun 6;11:15. doi: 10.1186/1742-6405-11-15 (PMC4061532; doi:10.1186/1742-6405-11-15)
Supplement: Additional file 1 — HIV Diagnosis Rates, HIV Prevalence Rates, and Federal Funding for HIV by State, 2006–2009. [file 1742-6405-11-15-S1.xlsx]

## Sheet: 2006
Additional File 1: HIV Diagnosis Rates, HIV Prevalence Rates, and Federal Funding for HIV by State, 2006-2009
Data for 2006
State	HIV Diagnosis Rate	HIV Prevalence Rate	Total Federal HIV Funding	Total Federal Funding for HIV Prevention	Total Federal Funding for HIV Treatment	CDC HIV Prevention Funding	CDC HIV Surveillance Funding	CDC HIV Funding for CBOs & CBAs	CDC DASH HIV Funding	CDC Miscellaneous HIV Funding	Total CDC HIV Funding	Total HOPWA Funding	SAMHSA Center for Mental Health Services HIV Funding	SAMHSA Center for Substance Abuse Prevention HIV Funding	SAMHSA Center for Substance Abuse Treatment HIV Funding	Total SAMHSA HIV Funding	OMH Technical Assistance & Capacity Development Demonstration Grant Program HIV Funding	OMH Minority Community Health Partnership HIV Program Funding	OMH Community Partnerships to Improve Minority Health HIV Funding	OMH Health Promotion and Education Program HIV Funding	OMH Bilingual/ Bicultural Demonstration Program HIV Funding	Total OMH HIV Funding	Total Ryan White Program Funding
Alabama	19.2	248.3	2.78571e+07	2953308	1.93673e+07	2268498	900852	438499	246311	324442	4178602	1656000	0	754320	1900837	2655157	0	0	0	0	0	0	1.93673e+07
Alaska	7.7	105.4	4405513	1987711	2297791	1417619	120011	344236	225856	0	2107722	0	0	0	0	0	0	0	0	0	0	0	2297791
Arizona	16	213.9	35646877	5267153	22244875	2882626	656311	2178885	205642	0	5923464	1995000	524975	1556328	3402235	5483538	0	0	0	0	0	0	22244875
Arkansas	13	198.7	10215221	2237436	6886920	1775880	209371	209764	251792	174494	2621301	707000	0	0	0	0	0	0	0	0	0	0	6886920
Colorado	12	256.6	28630347	5386882	16730350	4390017	1470039	749702	247163	1662235	8519156	1723000	0	1008640	649201	1657841	0	0	0	0	0	0	16730350
Connecticut	19.1	363.5	4.58982e+07	6762696	3.26974e+07	6516225	972004	0	246471	291060	8025760	3276000	0	254320	1375771	1630091	268969	0	0	0	0	268969	3.26974e+07
Florida	39.2	547.3	2.81847e+08	26707762	2.10021e+08	19254142	3930017	5785852	1667768	785616	31423395	32939000	0	3280240	3609333	6889573	573984	0	0	0	0	573984	2.10021e+08
Georgia	39.4	401.7	9.24288e+07	11054053	6.96785e+07	8145913	1686266	2631550	276590	755021	13495340	7242000	0	1112960	900000	2012960	0	0	0	0	0	0	6.96785e+07
Idaho	3.2	57.1	2882387	1095704	1730209	869899	56474	0	225805	0	1152178	0	0	0	0	0	0	0	0	0	0	0	1730209
Illinois	23	282.4	1.02599e+08	12314148	7.52761e+07	9174031	2871262	2663683	476434	1725463	16910873	6436000	0	2121600	1298841	3420441	555951	0	0	0	0	555951	7.52761e+07
Indiana	10.6	146.3	18778482	2501957	12765142	2347105	976656	0	154852	470896	3949509	1569000	0	0	494831	494831	0	0	0	0	0	0	12765142
Iowa	4.7	56	6.15116e+06	1897959	3.74709e+06	1649275	176112	0	248684	0	2074071	330000	0	0	0	0	0	0	0	0	0	0	3.74709e+06
Kansas	6.7	104	6164166	1744306	3945125	1519181	143735	0	225125	0	1888041	331000	0	0	0	0	0	0	0	0	0	0	3945125
Kentucky	10.2	111	1.50568e+07	2393428	1.05033e+07	1899445	133070	248676	245307	37500	2563998	857000	0	254320	878189	1132509	0	0	0	0	0	0	1.05033e+07
Louisiana	29.5	433.9	55475502	7434138	39627599	5227174	1721839	2089644	117320	52624	9208601	5520000	0	350000	491087	841087	278215	0	0	0	0	278215	39627599
Maine	7.7	90.8	4503936	2048102	2352608	1635773	103226	188480	223849	0	2151328	0	0	0	0	0	0	0	0	0	0	0	2352608
Michigan	10.6	154.9	4.6111e+07	8078726	2.88667e+07	6386659	2293705	1341407	350660	260439	10632870	2871000	1045154	504320	2190945	3740419	0	0	0	0	150000	150000	2.87167e+07
Minnesota	8.3	130.8	1.52925e+07	3980370	8.61341e+06	3163933	256110	568586	247851	497252	4733732	941000	0	1004320	0	1004320	0	0	0	0	0	0	8.61341e+06
Mississippi	20.2	307.1	2.26419e+07	4137151	1.50673e+07	1623221	614221	2340382	173548	0	4751372	1646000	0	504320	229234	733554	293672	0	0	150000	0	443672	1.50673e+07
Missouri	12.1	212.5	3.16543e+07	4380550	2.1806e+07	3577358	1004209	582120	221072	0	5384759	2523000	520091	508640	911811	1940542	0	0	0	0	0	0	2.1806e+07
Nebraska	7.6	97.6	4.07528e+06	1410052	2.52271e+06	1284241	142515	0	125811	0	1552567	0	0	0	0	0	0	0	0	0	0	0	2.52271e+06
Nevada	21.1	304	1.86615e+07	2979537	1.30261e+07	2751027	743381	0	228510	60000	3782918	1101000	0	254320	497159	751479	0	0	0	0	0	0	1.30261e+07
New Hampshire	5.7	100	7.45325e+06	1415405	5.94411e+06	1200395	93738	0	215010	0	1509143	0	0	0	0	0	0	0	0	0	0	0	5.94411e+06
New Jersey	27.3	494.6	121450951	18031300	84393062	13295444	4038753	4491340	244516	466305	22536358	12132000	0	250000	1383032	1633032	556500	199999	0	0	0	756499	84393062
New Mexico	9.9	132	8865450	2521812	5526905	2277575	234483	0	244237	68250	2824545	514000	0	0	0	0	0	0	0	0	110306	110306	5416599
New York	38.3	791.3	497522989	61226145	346158649	48088077	8408377	12531316	606752	4177514	73812036	62218000	1575000	3742420	8514932	13832352	802033	200000	199919	300000	0	1501952	346158649
North Carolina	23.1	273.8	4.46493e+07	5113810	3.33731e+07	4338589	889198	503075	272146	838347	6841355	3060000	0	604320	770541	1374861	0	0	0	0	0	0	3.33731e+07
North Dakota	2.5	28.7	1310797	926610	320858	695879	63329	0	230731	0	989939	0	0	0	0	0	0	0	0	0	0	0	320858
Ohio	12	154.8	3.68431e+07	5640400	2.48005e+07	5190425	530289	449975	0	203907	6374596	2977000	525000	508640	1457326	2490966	0	0	199983	0	150000	349983	2.46505e+07
Oklahoma	10.2	147.7	12492619	2582288	8496694	2138838	335046	196438	247012	0	2917334	933000	0	0	0	0	0	0	0	145591	0	145591	8496694
Pennsylvania	24.3	265.7	1.1118e+08	12659656	8.01992e+07	10915956	2517222	1231349	512351	1340208	16517086	9254000	0	1512960	2479372	3992332	818218	399619	0	0	0	1217837	8.01992e+07
South Carolina	22	363.3	36650079	5863903	26521226	4458082	1088802	1187146	218675	151148	7103853	2825000	0	0	0	0	0	200000	0	0	0	200000	26521226
South Dakota	5.1	54	1873590	688962	1125122	556383	59506	0	132579	0	748468	0	0	0	0	0	0	0	0	0	0	0	1125122
Tennessee	19.4	257.7	34802057	4827887	24449460	3913051	965807	388080	526756	0	5793694	3366000	0	0	992903	992903	0	200000	0	0	0	200000	24449460
Texas	21.7	304.2	1.90351e+08	22784218	1.34785e+08	17442503	4915743	4726435	615280	2829887	30529848	14595000	0	4379620	5341029	9720649	570215	0	0	150000	0	720215	1.34785e+08
Utah	6.4	103.2	6.63506e+06	1070872	4.17136e+06	1070872	177821	0	0	0	1248693	465000	0	250000	500000	750000	0	0	0	0	0	0	4.17136e+06
Virginia	17.9	296.9	40619223	5718981	29220295	4890959	1559155	617613	210409	173071	7451207	2224000	0	1004320	419401	1423721	0	0	0	300000	0	300000	29220295
West Virginia	5.7	86.4	4880948	1727980	2959166	1501036	193802	0	226944	0	1921782	0	0	0	0	0	0	0	0	0	0	0	2959166
Wisconsin	5.5	95.8	14474433	3367601	8590527	2790680	394885	0	576921	456100	4218586	886000	525000	254320	0	779320	0	0	0	0	0	0	8590527
Wyoming	2.1	40.5	1910310	1007959	616766	784765	61819	0	223194	223766	1293544	0	0	0	0	0	0	0	0	0	0	0	616766
Total			2.05094e+09	275928918	1.44143e+09	215308751	47709161	48684233	11935934	18025545	341663624	189112000	4715220	25975248	40688010	71378478	4717757	1199618	399902	1045591	410306	7773174	1.44102e+09
Subcategory						Prevention		Prevention	Prevention												Treatment		Treatment
Rates are per 100,000 population based on population estimates from the US Census Bureau. For more information, please visit: http://www.cdc.gov/nchhstp/atlas/

## Sheet: 2007
Additional File 1: HIV Diagnosis Rates, HIV Prevalence Rates, and Federal Funding for HIV by State, 2006-2009
Data for 2007
State	HIV Diagnosis Rate	HIV Prevalence Rate	Total Federal HIV Funding	Total Federal Funding for HIV Prevention	Total Federal Funding for HIV Treatment	CDC Expanded HIV Testing in African American Communities Funding	CDC HIV Prevention Funding	CDC HIV Surveillance Funding	CDC HIV Funding for CBOs & CBAs	CDC DASH HIV Funding	CDC Miscellaneous HIV Funding	Total CDC HIV Funding	Total HOPWA Funding	SAMHSA Center for Mental Health Services HIV Funding	SAMHSA Center for Substance Abuse Prevention HIV Funding	SAMHSA Center for Substance Abuse Treatment HIV Funding	Total SAMHSA HIV Funding	OMH Technical Assistance & Capacity Development Demonstration Grant Program HIV Funding	OMH Minority Community Health Partnership HIV Program Funding	OMH Community Partnerships to Improve Minority Health HIV Funding	OMH HIV Health Promotion and Education Program Funding	OMH Bilingual/ Bicultural Demonstration Program HIV Funding	Total OMH HIV Funding	Total Ryan White Program Funding
Alabama	19.2	256.5	3.38961e+07	2822657	2.66329e+07	0	2129587	855835	438499	254571	151411	3829903	1679000	0	754320	1000000	1754320	0	0	0	0	0	0	2.66329e+07
Alaska	6.2	107.3	4044111	1927489	1996612	0	1417619	120010	279120	230750	0	2047499	0	0	0	0	0	0	0	0	0	0	0	1996612
Arizona	16.6	220.4	36098936	5452697	22791161	0	3028369	630733	2195292	229036	0	6083430	2026000	524975	1556437	2866933	4948345	0	0	250000	0	0	250000	22791161
Arkansas	12.6	205.6	13047953	2015635	9579127	0	1582922	215333	175003	257710	117858	2348826	720000	0	0	400000	400000	0	0	0	0	0	0	9579127
Colorado	11.4	259.6	37636646	5390479	25391287	0	4387622	1483874	749703	253154	1742084	8616437	1724000	0	1008640	896282	1904922	0	0	0	0	0	0	25391287
Connecticut	19.4	371	4.43259e+07	7203101	2.95645e+07	690000	6260601	1094229	0	252500	400000	8697330	3164000	0	254320	2359883	2614203	285885	0	0	0	171493	457378	2.9393e+07
Florida	45.2	567.7	2.86866e+08	31906338	2.09922e+08	4854571	19255996	3824381	6034831	1760940	1384280	37114999	33556000	0	3380240	2312878	5693118	580672	0	0	0	0	580672	2.09922e+08
Georgia	40	423.2	9.81499e+07	12910174	7.14614e+07	1922906	8090047	1726835	2620631	276590	854140	15491149	8816000	468384	1112960	800000	2381344	0	0	0	0	0	0	7.14614e+07
Idaho	2.9	58.3	3030420	1113119	1847554	0	883103	69747	0	230016	0	1182866	0	0	0	0	0	0	0	0	0	0	0	1847554
Illinois	19.6	296.3	1.07739e+08	14889041	7.57416e+07	1904924	9512767	2863998	2880485	590865	1087019	18840058	6447000	0	2121600	3997608	6119208	590916	0	0	0	0	590916	7.57416e+07
Indiana	9.8	150.9	22945931	2732649	17360194	0	2508313	978936	0	224336	300152	4011737	1574000	0	0	0	0	0	0	0	0	0	0	17360194
Iowa	5.3	59.5	6.8429e+06	1892709	4.43807e+06	0	1649372	176112	0	243337	0	2068821	336000	0	0	0	0	0	0	0	0	0	0	4.43807e+06
Kansas	8.1	109.9	6560926	1836533	4248658	0	1617269	143735	0	219264	0	1980268	332000	0	0	0	0	0	0	0	0	0	0	4248658
Kentucky	11.8	118.5	1.52985e+07	2412746	1.09985e+07	0	1921570	133063	248676	242500	247873	2793682	861000	0	254320	390995	645315	0	0	0	0	0	0	1.09985e+07
Louisiana	30.9	436.3	57173712	8871305	40644999	1432500	5227602	1650364	1963791	247412	63331	10585000	5298000	0	350000	0	350000	295713	0	0	0	0	295713	40644999
Maine	6.8	94.9	4578667	2035716	2437464	0	1613073	105487	188480	234163	0	2141203	0	0	0	0	0	0	0	0	0	0	0	2437464
Michigan	10.6	161.9	4.70587e+07	9125923	2.97865e+07	957131	6386659	2169074	1423370	358763	290456	11585453	2942000	1031377	504320	1209080	2744777	0	0	0	0	0	0	2.97865e+07
Minnesota	8.1	135.6	1.94218e+07	3942874	1.28082e+07	0	3171739	257870	516929	254206	461521	4662265	947000	0	1004320	0	1004320	0	0	0	0	0	0	1.28082e+07
Mississippi	22.9	316.6	2.60993e+07	4390840	1.83444e+07	0	1835920	438356	2327744	227176	0	4829196	1682000	0	504320	456560	960880	282860	0	0	0	0	282860	1.83444e+07
Missouri	12.8	219.2	3.81961e+07	5217764	2.68781e+07	690000	3737842	1161182	582120	207802	0	6378946	2508000	520091	508640	1402344	2431075	0	0	0	0	0	0	2.68781e+07
Nebraska	7	101.4	4.63988e+06	1419397	3.07797e+06	0	1205605	142515	0	213792	0	1561912	0	0	0	0	0	0	0	0	0	0	0	3.07797e+06
Nevada	21.7	308.6	20195116	2989645	14492289	0	2756285	785703	0	233360	60000	3835348	1116000	0	254320	497159	751479	0	0	0	0	0	0	14492289
New Hampshire	4.9	103	4111785	1830108	2188578	0	1598713	93099	0	231395	0	1923207	0	0	0	0	0	0	0	0	0	0	0	2188578
New Jersey	25.5	504.4	1.18422e+08	19473545	8.11877e+07	1528000	13192984	4016406	4491340	261221	569011	24058962	11634000	0	250000	500000	750000	591500	199999	0	0	0	791499	8.11877e+07
New Mexico	9.2	135.2	9683208	2514747	5851728	0	2270963	234483	0	243784	68250	2817480	514000	0	500000	0	500000	0	0	0	0	0	0	5851728
New York	38.2	809.7	4.93059e+08	68011411	3.33968e+08	6494000	48067309	7989363	12786520	663582	5137582	81138356	60476000	1575000	3743191	10920939	16239130	837029	200000	0	200000	0	1237029	3.33968e+08
North Carolina	25.2	284.8	6.0471e+07	6781137	4.69112e+07	1719000	4208066	1046905	559353	294718	1466055	9294097	3162000	0	604320	499427	1103747	0	0	0	0	0	0	4.69112e+07
North Dakota	1.9	29.4	1315314	908429	343556	0	672678	63329	0	235751	0	971758	0	0	0	0	0	0	0	0	0	0	0	343556
Ohio	11.7	161.9	4.47719e+07	6382679	3.22002e+07	725800	5206904	911402	449975	0	216167	7510248	3029000	525000	508640	998771	2032411	0	0	0	0	0	0	3.22002e+07
Oklahoma	9.6	152.9	15641650	2899026	11115532	0	2437949	484092	209855	251222	0	3383118	943000	0	0	0	0	0	0	0	200000	0	200000	11115532
Pennsylvania	19.6	279.1	1.10846e+08	14441097	7.92381e+07	1931500	10705710	2485923	1229159	574728	1235207	18162227	8796000	0	1512960	1894063	3407023	842296	399863	0	0	0	1242159	7.92381e+07
South Carolina	21.9	365.6	46955023	6858882	35527740	955000	4460943	1220139	1218235	224704	310491	8389512	2838000	0	0	0	0	0	199771	0	0	0	199771	35527740
South Dakota	3.9	55.7	2132216	875289	1195924	0	642291	61003	0	232998	0	936292	0	0	0	0	0	0	0	0	0	0	0	1195924
Tennessee	19.6	268.1	43729409	5942109	30859998	955000	3913051	942399	534399	539659	0	6884508	3392000	0	0	2392903	2392903	0	200000	0	0	0	200000	30859998
Texas	22	312.3	2.05605e+08	24406383	1.4784e+08	1050500	18028944	5316822	4673746	653193	2876640	32599845	15184000	0	4385104	4999967	9385071	596101	0	0	0	0	596101	1.4784e+08
Utah	6.1	104.8	7.07763e+06	1071870	5.12096e+06	0	1071870	177801	0	0	0	1249671	457000	0	250000	0	250000	0	0	0	0	0	0	5.12096e+06
Virginia	18.5	306	49963735	6996247	37015084	706700	4938495	983604	1133552	217500	152480	8132331	2212000	0	1004320	1400000	2404320	0	0	0	200000	0	200000	37015084
West Virginia	5.9	89	5366653	1919128	3238591	0	1684759	208934	0	234369	0	2128062	0	0	0	0	0	0	0	0	0	0	0	3238591
Wisconsin	6.1	99.6	20018353	3383937	12895101	0	2788528	399453	0	595409	682302	4465692	883000	525000	254320	995240	1774560	0	0	0	0	0	0	12895101
Wyoming	4.1	42.5	2195065	1027132	923938	0	787249	61819	0	239883	182176	1271127	0	0	0	0	0	0	0	0	0	0	0	923938
Total			2.17521e+09	308221987	1.52807e+09	28517532	216857288	47724348	49910808	12936359	20056486	376002821	189248000	5169827	26581612	43191032	74942471	4902972	1199633	250000	600000	171493	7124098	1.52789e+09
Subcategory						Prevention	Prevention		Prevention	Prevention												Treatment		Treatment
Rates are per 100,000 population based on population estimates from the US Census Bureau. For more information, please visit: http://www.cdc.gov/nchhstp/atlas/

## Sheet: 2008
Additional File 1: HIV Diagnosis Rates, HIV Prevalence Rates, and Federal Funding for HIV by State, 2006-2009
Data for 2008
State	HIV Diagnosis Rate	HIV Prevalence Rate	Total Federal HIV Funding	Total Federal Funding for HIV Prevention	Total Federal Funding for HIV Treatment	CDC Expanded HIV Testing in African American Communities Funding	CDC HIV Prevention Funding	CDC HIV Surveillance Funding	CDC HIV Funding for CBOs & CBAs	CDC DASH HIV Funding	CDC Miscellaneous HIV Funding	Total CDC HIV Funding	Total HOPWA Funding	SAMHSA Center for Mental Health Services HIV Funding	SAMHSA Center for Substance Abuse Prevention HIV Funding	SAMHSA Center for Substance Abuse Treatment HIV Funding	Total SAMHSA HIV Funding	OMH Technical Assistance & Capacity Development Demonstration Grant Program HIV Funding	OMH Minority Community Health Partnership HIV Program Funding	OMH Community Partnerships to Improve Minority Health HIV Funding	OMH HIV Health Promotion and Education Program Funding	OMH Bilingual/ Bicultural Demonstration Program HIV Funding	Total OMH HIV Funding	Total Ryan White Program Funding
Alabama	20.7	273.2	34890623	2937508	26724213	0	2238360	916558	427546	271602	185387	4039453	1779000	0	947957	1400000	2347957	0	0	0	0	0	0	26724213
Alaska	7	106.8	4364352	2002062	1999782	0	1431189	362508	338222	232651	0	2364570	0	0	0	0	0	0	0	0	0	0	0	1999782
Arizona	14.8	220.8	36460068	5345214	23964172	0	3031090	1018533	2029124	285000	0	6363747	2143000	517567	843973	2377609	3739149	0	0	250000	0	0	250000	23964172
Arkansas	9.3	190.7	12782966	1972199	9644767	0	1487501	0	206099	278599	0	1972199	766000	0	0	400000	400000	0	0	0	0	0	0	9644767
Colorado	11.6	259.2	37731081	5351094	25743888	0	4375907	1123010	731365	243822	1847336	8321440	1793000	0	508640	1364113	1872753	0	0	0	0	0	0	25743888
Connecticut	13.7	357.1	45471804	6930157	31330666	677946	5999380	1017261	0	252831	0	7947418	3120000	0	924986	1923734	2848720	225000	0	0	0	171493	396493	31159173
Florida	40.1	577.7	291186879	31168569	212059820	4769762	19022186	4401158	5783664	1592957	2203328	37773055	36177000	0	2716339	2235665	4952004	225000	0	0	0	0	225000	212059820
Georgia	34.4	403.6	99582873	11553487	72699201	1889313	6806363	1144532	2559769	298042	1715480	14413499	9163000	468384	1768959	850000	3087343	219830	0	0	0	0	219830	72699201
Idaho	4.9	58.9	3240668	1095427	2067471	0	863035	77770	0	232392	0	1173197	0	0	0	0	0	0	0	0	0	0	0	2067471
Illinois	18.3	275.2	109478945	15615791	77078788	1871645	10316403	2750913	2761862	665881	1192755	19559459	6735000	0	1933266	3947432	5880698	225000	0	0	0	0	225000	77078788
Indiana	9.2	152.2	24200077	2824339	17714573	0	2566494	1202200	0	257845	363965	4390504	1645000	0	0	450000	450000	0	0	0	0	0	0	17714573
Iowa	4.1	61.8	6914579	1893940	4434558	0	1664263	232081	0	229677	0	2126021	354000	0	0	0	0	0	0	0	0	0	0	4434558
Kansas	6.5	108.4	6803492	1993272	4248658	0	1735275	215562	0	257997	0	2208834	346000	0	0	0	0	0	0	0	0	0	0	4248658
Kentucky	10.5	134.5	15388863	2475777	10706646	0	1947195	306647	244332	284250	288473	3070897	907000	0	254320	450000	704320	0	0	0	0	0	0	10706646
Louisiana	30.6	430.8	63280321	9842521	44908195	1407474	6100831	1645253	2050333	283883	638019	12125793	5236000	0	335333	450000	785333	225000	0	0	0	0	225000	44908195
Maine	4.5	92.6	4611483	2064239	2436892	0	1647104	110352	185187	231948	0	2174591	0	0	0	0	0	0	0	0	0	0	0	2436892
Michigan	9.6	154.5	47729920	9449093	29696683	940410	6361372	1865844	1568225	579086	454834	11769771	3357000	1031493	924986	949987	2906466	0	0	0	0	0	0	29696683
Minnesota	7.9	138.4	19083270	3844358	13203407	0	3072529	347745	551829	220000	191440	4383543	992000	0	504320	0	504320	0	0	0	0	0	0	13203407
Mississippi	22.7	322.2	26548325	5261780	18124454	690000	1829867	621947	2454388	287525	111264	5994991	1718000	0	254320	456560	710880	0	0	0	0	0	0	18124454
Missouri	11.6	210.5	40329056	5257941	28771142	677946	3748822	701036	571950	259223	322130	6281107	2655000	524956	1179306	917545	2621807	0	0	0	0	0	0	28771142
Nebraska	7.1	105.2	5062912	1531904	3068084	0	1281925	156924	0	249979	0	1688828	306000	0	0	0	0	0	0	0	0	0	0	3068084
Nevada	19.6	302.7	20163462	3381453	14849501	0	3076267	498188	0	305186	0	3879641	1180000	0	254320	0	254320	0	0	0	0	0	0	14849501
New Hampshire	4.6	96.8	4144164	1782256	2246939	0	1549573	114969	0	232683	0	1897225	0	0	0	0	0	0	0	0	0	0	0	2246939
New Jersey	21.1	482	121256928	19734035	81927210	1501306	13317652	3571466	4375387	539690	1090224	24395725	12098823	0	335333	2074839	2410172	224999	199999	0	0	0	424998	81927210
New Mexico	9.9	137.6	9755991	2557736	5881255	0	2274936	285000	0	282800	0	2842736	532000	0		500000	500000	0	0	0	0	0	0	5881255
New York	35.2	784.3	494952886	66350322	334930087	6380550	47258666	7757901	11986106	725000	5783497	79891720	62939177	1575000	3630212	11361762	16566974	224928	200000	0	200000	0	624928	334930087
North Carolina	24.2	297.7	59430058	7721278	43806550	1688969	5114168	1508340	549580	368561	1363648	10593266	3377000	0	254320	1398922	1653242	0	0	0	0	0	0	43806550
North Dakota	2.2	29.8	1223837	813013	343526	0	578013	67298	0	235000	0	880311	0	0	0	0	0	0	0	0	0	0	0	343526
Ohio	11.3	164.6	46885578	6766432	32313216	713120	5339771	755060	442114	271427	294759	7816251	3181000	525000	1179306	1870805	3575111	0	0	0	0	0	0	32313216
Oklahoma	9.8	145	15644089	2893826	11142257	0	2440850	416006	204401	248575	0	3309832	992000	0	0	0	0	0	0	0	200000	0	200000	11142257
Pennsylvania	17.8	281.7	112126445	14712942	81196065	1897757	11024228	2357415	1197489	593468	1202367	18272724	9371000	0	1433626	1229767	2663393	223400	399863	0	0	0	623263	81196065
South Carolina	20.2	355.8	47440629	6907382	35324429	938316	4455852	1437165	1196952	316262	188549	8533096	3048000	0	335333	0	335333	0	199771	0	0	0	199771	35324429
South Dakota	5	60.5	2212376	933912	1195924	0	663912	82540	0	270000	0	1016452	0	0	0	0	0	0	0	0	0	0	0	1195924
Tennessee	19.7	278.8	44922451	5826285	32290357	938316	3932282	829143	381300	574387	0	6655428	3706000	0	670666	1400000	2070666	0	200000	0	0	0	200000	32290357
Texas	21.9	304	210009139	26123380	150713659	2463270	18321872	4791912	4643459	694779	3222658	34137950	15086000	0	5896530	3950000	9846530	225000	0	0	0	0	225000	150713659
Utah	6.1	105.8	7072233	1129829	5284976	0	1096143	185428	0	33686	0	1315257	472000	0	0	0	0	0	0	0	0	0	0	5284976
Virginia	18	299	10230936	6771136	1693893	694354	4851241	1230055	949993	275548	281532	8282723	0	0	254320	0	254320	0	0	0	0	0	0	1693893
West Virginia	5.8	90.5	28364879	1665991	23132915	0	1406683	251973	0	259308	0	1917964	2314000	0	0	1000000	1000000	0	0	0	0	0	0	23132915
Wisconsin	5.2	99.5	7396598	3117185	3299071	0	2787288	413515	0	329897	566827	4097527	0	0	0	0	0	0	0	0	0	0	0	3299071
Wyoming	5.6	47.1	17178050	1033407	13221632	0	808407	78969	0	225000	149791	1262167	922000	525000	254320	992931	1772251	0	0	0	0	0	0	13221632
Total			2195553286	310632472	1535419522	30140454	217824895	46850177	48390676	14276447	23658263	381140912	198411000	5167400	27594991	43951671	76714062	2018157	1199633	250000	400000	171493	4039283	1535248029
Subcategory						Prevention	Prevention		Prevention	Prevention												Treatment		Treatment
Rates are per 100,000 population based on population estimates from the US Census Bureau. For more information, please visit: http://www.cdc.gov/nchhstp/atlas/

## Sheet: 2009
Additional File 1: HIV Diagnosis Rates, HIV Prevalence Rates, and Federal Funding for HIV by State, 2006-2009
Data for 2009
State	HIV Diagnosis Rate	HIV Prevalence Rate	Total Federal HIV Funding	Total Federal Funding for HIV Prevention	Total Federal Funding for HIV Treatment	CDC Expanded HIV Testing in African American Communities Funding	CDC HIV Prevention Funding	CDC HIV Surveillance Funding	CDC HIV Funding for CBOs & CBAs	CDC DASH HIV Funding	CDC Miscellaneous HIV Funding	Total CDC HIV Funding	Total HOPWA Funding	SAMHSA Center for Mental Health Services HIV Funding	SAMHSA Center for Substance Abuse Prevention HIV Funding	SAMHSA Center for Substance Abuse Treatment HIV Funding	Total SAMHSA HIV Funding	OMH Technical Assistance & Capacity Development Demonstration Grant Program HIV Funding	OMH Curbing HIV Transmission Among High-Risk Minority Youth and Adolescents Funding	OMH Minority Community Health Partnership HIV Program Funding	OMH HIV Health Promotion for Re-Entering Ex-Offenders Initiative Funding	OMH Community Partnerships to Improve Minority Health HIV Funding	OMH HIV Health Promotion and Education Program Funding	OMH Youth Empowerment Program Demonstration Grant Program HIV Funding	OMH Bilingual/ Bicultural Demonstration Program HIV Funding	Total OMH HIV Funding	Total Ryan White Program Funding
Alabama	20.3	283.8	36894210	2966173	27281854	0	2265081	916557	430839	270253	0	3882730	1854640	0	1174986	2700000	3874986	0	0	0	0	0	0	0	0	0	27281854
Alaska	3.4	106.5	4227451	2044102	2053339	0	1473229	130010	338222	232651	0	2174112	0	0	0	0	0	0	0	0	0	0	0	0	0	0	2053339
Arizona	14	227	39741746	5326754	25882963	0	3073112	1014565	1968642	285000	0	6341319	2227813	518142	843973	3677536	5039651	0	0	0	0	250000	0	0	0	250000	25882963
Arkansas	8.9	192.6	12787373	2244935	9118806	0	1760239	225950	206099	278597	0	2470885	797682	0	0	400000	400000	0	0	0	0	0	0	0	0	0	9118806
Colorado	9.4	260.4	37919918	5911798	25466186	0	4292744	1530869	1375232	243822	1260032	8702699	1844814	0	508640	1397579	1906219	0	0	0	0	0	0	0	0	0	25466186
Connecticut	13.9	359.2	48093768	7062900	33751053	725946	6084123	1013953	0	252831	0	8076853	3170975	0	924986	1944901	2869887	225000	0	0	0	0	0	0	171493	396493	33579560
Florida	34.2	592	3.01374e+08	31905826	2.17958e+08	5194542	19701354	4986621	5459687	1550243	1184704	38077151	37518321	0	3115905	4479292	7595197	225000	0	0	500000	0	0	0	0	725000	2.17458e+08
Georgia	28.8	414.4	1.09333e+08	12566582	7.77395e+07	2115390	7796250	1800986	2356949	297993	1324669	15692237	11047559	468384	1768959	2397010	4634353	219830	0	0	0	0	0	0	0	219830	7.77395e+07
Idaho	3.8	61.1	3602131	1082783	2046499	0	850397	74000	0	232386	0	1156783	0	0	0	398849	398849	0	0	0	0	0	0	0	0	0	2046499
Illinois	17.3	287.9	1.13448e+08	15227786	8.07586e+07	1989526	9453751	3356922	3125631	658878	344756	18929464	6938507	0	1942266	4654452	6596718	225000	0	0	0	0	0	0	0	225000	8.07586e+07
Indiana	9.1	156.4	24606432	2569238	17851335	0	2300069	1339097	0	269169	367661	4275996	1699435	0	329666	450000	779666	0	0	0	0	0	0	0	0	0	17851335
Iowa	5.1	65.4	7070273	1938719	4536083	0	1709919	228112	0	228800	0	2166831	367359	0	0	0	0	0	0	0	0	0	0	0	0	0	4536083
Kansas	6.6	112.4	7843173	2073352	4918753	0	1816332	193735	0	257020	300000	2567087	357333	0	0	0	0	0	0	0	0	0	0	0	0	0	4918753
Kentucky	10	139.7	1.67937e+07	2509089	1.22701e+07	0	1980507	302679	244332	284250	52159	2863927	955293	0	254320	450000	704320	0	0	0	0	0	0	0	0	0	1.22701e+07
Louisiana	33.5	443.7	6.55633e+07	9467992	4.6318e+07	1579533	5372128	2045253	1982628	283703	245632	11508877	5976914	0	335333	949200	1284533	225000	250000	0	0	0	0	0	0	475000	4.6318e+07
Maine	5.5	97.2	4823570	2055154	2662033	0	1638019	106383	185187	231948	0	2161537	0	0	0	0	0	0	0	0	0	0	0	0	0	0	2662033
Michigan	9.9	161.3	4.90039e+07	9621875	3.05155e+07	1053670	6548152	2351019	1207853	562200	105607	11828501	3503546	1031417	924986	949987	2906390	0	250000	0	0	0	0	0	0	250000	3.05155e+07
Minnesota	9.2	144.3	2.07174e+07	4259896	1.41646e+07	0	3264727	347746	534324	220000	62757	4429554	1028083	0	504320	350000	854320	0	240845	0	0	0	0	0	0	240845	1.41646e+07
Mississippi	22.5	331.8	27179549	4887991	18993056	781270	2059952	771242	1762703	284066	111264	5770497	1739542	0	254320	422134	676454	0	0	0	0	0	0	0	0	0	18993056
Missouri	11	214.9	4.0655e+07	5053381	2.9163e+07	677946	3842893	1040943	285534	247008	0	6094324	2773839	524956	1179306	919525	2623787	0	0	0	0	0	0	0	0	0	2.9163e+07
Nebraska	7.8	110.6	5.13413e+06	1449920	3.20946e+06	0	1212992	156924	0	236928	0	1606844	317829	0	0	0	0	0	0	0	0	0	0	0	0	0	3.20946e+06
Nevada	17.6	310	21343186	3137789	16225962	0	2832606	486282	0	305183	0	3624071	1238833	0	254320	0	254320	0	0	0	0	0	0	0	0	0	16225962
New Hampshire	4.3	98.7	3937580	1576833	2249747	0	1344150	111000	0	232683	0	1687833	0	0	0	0	0	0	0	0	0	0	0	0	0	0	2249747
New Jersey	21.2	487.2	1.22472e+08	18139958	8.45424e+07	1622374	12331132	4475226	3646926	539526	392101	23007285	11748281	0	335333	2413273	2748606	224999	0	199999	0	0	0	0	0	424998	8.45424e+07
New Mexico	10.3	142.8	9806764	2617593	5851729	0	2334793	285000	0	282800	0	2902593	552442	0	0	500000	500000	0	0	0	0	0	0	0	0	0	5851729
New York	31.7	794.5	5.09004e+08	69522047	3.46723e+08	6858141	48902376	8870170	12227555	734000	3295928	80888170	58611305	1670000	3884532	15802405	21356937	224928	500000	200000	969694	0	200000	299975	0	2394597	3.45753e+08
North Carolina	21.8	306.4	6.44315e+07	6814069	4.95199e+07	1856088	4045627	1506463	544914	367440	1375999	9696531	3560892	0	254320	1399825	1654145	0	0	0	0	0	0	0	0	0	4.95199e+07
North Dakota	3.1	32.1	1232223	818454	350440	0	583454	63329	0	235000	0	881783	0	0	0	0	0	0	0	0	0	0	0	0	0	0	350440
Ohio	11.2	171.3	4.52668e+07	6649512	3.05979e+07	713120	5222851	755060	442114	271427	236083	7640655	3304223	525000	1179306	2019714	3724020	0	0	0	0	0	0	0	0	0	3.05979e+07
Oklahoma	10.3	149.6	16462515	2974177	11388393	0	2511633	412037	212604	249940	0	3386214	1037908	0	0	450000	450000	0	0	0	0	0	200000	0	0	200000	11388393
Pennsylvania	16.2	290.1	1.05699e+08	14685600	7.16415e+07	2129066	11063947	2952410	899118	593469	820643	18458653	11148523	0	1433626	2393573	3827199	223400	0	399863	0	0	0	0	0	623263	7.16415e+07
South Carolina	21.2	361	47680471	6848250	35522618	1072769	4432227	1179656	1026993	316261	188549	8216455	3406294	0	335333	0	335333	0	0	199771	0	0	0	0	0	199771	35522618
South Dakota	3.9	63	2450888	1156043	1219844	0	672293	75001	213750	270000	0	1231044	0	0	0	0	0	0	0	0	0	0	0	0	0	0	1219844
Tennessee	17.9	290.7	47741669	6062627	34105242	1049027	3843632	825175	596027	573941	0	6887802	3679811	0	670668	2198146	2868814	0	0	200000	0	0	0	0	0	200000	34105242
Texas	22.2	312.1	2.18499e+08	26220271	1.57025e+08	2759583	18323349	5982561	4193536	693803	1572210	33525042	16897613	0	6226196	4350000	10576196	225000	250000	0	483747	0	0	0	0	958747	1.56542e+08
Utah	6	108.2	7.68191e+06	1471935	5.55103e+06	0	1122200	177888	0	49735	0	1349823	481055	0	0	0	0	0	0	0	0	0	0	300000	0	300000	5.55103e+06
Virginia	16.4	305.1	51353432	7231999	38664402	804587	4868847	1544280	1280158	278407	185840	8962119	2372591	0	254320	900000	1154320	0	0	0	0	0	200000	0	0	200000	38664402
West Virginia	5.3	92.9	5592138	1750594	3299806	0	1488432	232130	0	262162	0	1982724	309608	0	0	0	0	0	0	0	0	0	0	0	0	0	3299806
Wisconsin	6.2	103.1	19417615	3205454	12945275	0	2875564	400617	0	329890	134559	3740630	954090	525000	254320	998300	1777620	0	0	0	0	0	0	0	0	0	12945275
Wyoming	4.9	50.4	2148283	1047814	876233	0	824022	75000	0	223792	149236	1272050	0	0	0	0	0	0	0	0	0	0	0	0	0	0	876233
Total			2.27903e+09	314157265	1.59496e+09	32982578	218119105	54342851	46747557	14217205	13710389	380119685	203422953	5262899	29144240	59965701	94372840	2018157	1490845	1199633	1953441	250000	600000	599975	171493	8283544	1.59283e+09
Subcategory						Prevention	Prevention		Prevention	Prevention									Prevention		Treatment			Prevention	Treatment		Treatment
Rates are per 100,000 population based on population estimates from the US Census Bureau. For more information, please visit: http://www.cdc.gov/nchhstp/atlas/
